# Supplementary material for: Efficacy of Wearable low-intensity pulsed Ultrasound treatment in the Movement disorder in Parkinson’s disease (the SWUMP trial): protocol for a single-site, double-blind, randomized controlled trial
Source: Trials. 2024 Apr 22;25:275. doi: 10.1186/s13063-024-08092-y (PMC11036625; doi:10.1186/s13063-024-08092-y)
Supplement: Supplementary file 1 — Supplementary Material 1. [file 13063_2024_8092_MOESM1_ESM.zip]

Archive with 2 entries (2 files):
- SWUMP Ethics Approval Document-English version.pdf
- SWUMP Ethics Approval Document-original version.pdf
